# Supplementary material for: The Integration of Cell Therapy and Biomaterials as Treatment Strategies for Remyelination
Source: Life (Basel). 2022 Mar 24;12(4):474. doi: 10.3390/life12040474 (PMC9027199; doi:10.3390/life12040474)
Supplement: Supplementary file 1 [file life-12-00474-s001.zip]

Archive with 1 entries (1 files):
- life-1647005-supplementary.pdf
